# Supplementary material for: A Longitudinal Retrospective Observational Study on Obesity Indicators and the Risk of Impaired Fasting Glucose in Pre- and Postmenopausal Women
Source: J Clin Med. 2022 May 16;11(10):2795. doi: 10.3390/jcm11102795 (PMC9147611; doi:10.3390/jcm11102795)
Supplement: Supplementary file 1 [file jcm-11-02795-s001.zip]

Archive with 1 entries (1 files):
- jcm-1656227-supplementary.pdf
